# Supplementary material for: Metabolomics Study of the Effect of Transcription Factor NOR-like1 on Flavonoids in Tomato at Different Stages of Maturity Using UPLC-MS/MS
Source: Foods. 2023 Dec 11;12(24):4445. doi: 10.3390/foods12244445 (PMC10742431; doi:10.3390/foods12244445)
Supplement: Supplementary file 1 [file foods-12-04445-s001.zip]

Archive with 13 entries (12 files):
- supplementary files/
- supplementary files/Supplementary File S2 - UHPLC-MS:MS parameters  of the fifty flavonoids.xlsx
- __MACOSX/supplementary files/._Supplementary File S2 - UHPLC-MS:MS parameters  of the fifty flavonoids.xlsx
- supplementary files/.DS_Store
- __MACOSX/supplementary files/._.DS_Store
- supplementary files/Supplementary File S3 - Calibration curves and quantitative details of the fifty Flavonoids.pdf
- __MACOSX/supplementary files/._Supplementary File S3 - Calibration curves and quantitative details of the fifty Flavonoids.pdf
- supplementary files/~$Table S1-Detailed content information of the fifty flavonoid metabolites identified in the tomato fruit samples .xlsx
- __MACOSX/supplementary files/._~$Table S1-Detailed content information of the fifty flavonoid metabolites identified in the tomato fruit samples .xlsx
- supplementary files/Table S1-Detailed  information of the fifty flavonoid metabolites identified in the tomato fruit samples .xlsx
- __MACOSX/supplementary files/._Table S1-Detailed  information of the fifty flavonoid metabolites identified in the tomato fruit samples .xlsx
- supplementary files/Suppplementary File S1-MS:MS spectra of the fifty flavonoids identified in the tomato samples.rar
- __MACOSX/supplementary files/._Suppplementary File S1-MS:MS spectra of the fifty flavonoids identified in the tomato samples.rar
