# Supplementary material for: Metabolomics Study of the Effect of Transcription Factor NOR-like1 on Flavonoids in Tomato at Different Stages of Maturity Using UPLC-MS/MS
Source: Foods. 2023 Dec 11;12(24):4445. doi: 10.3390/foods12244445 (PMC10742431; doi:10.3390/foods12244445)
Supplement: Supplementary file 1 [file foods-12-04445-s001.zip › supplementary files/Supplementary File S2 - UHPLC-MS:MS parameters of the fifty flavonoids.xlsx]

## Sheet: shee1
Index	Compounds	Class	RT	Q1 (Da)	Q3 (Da)	time window(sec)(MRM detection for window)	Declustering Potential (V)	Collision Energy (V)	Molecular Weight	Ion mode	Ionization model	Formula	MWXS212101D3_R1	MWXS212101D3_R2	MWXS212101D3_R3																			cpd_ID	CAS	kegg_map
Flavonoid_01	Astilbin	Flavanonols	2.89	449.1	285	60	-70	-30	450.116215	Negative	[M-H]-	C21H22O11	4.334175	4.0319	4.12105																			-	78281-02-4	-
Flavonoid_01				449.1	151	60
Flavonoid_02	Miquelianin	Flavonols	2.76	477.1	301	60	-70	-30	478.074745	Negative	[M-H]-	C21H18O13	4.420725	4.234775	4.2106																			-	30462-35-2	-
Flavonoid_02				477.1	151	60
Flavonoid_09	Genistein	Isoflavanones	4.90	269	133	60	-80	-40	270.052825	Negative	[M-H]-	C15H10O5	3.328625	3.28195	3.2056																			C17639	29106-49-8	-
Flavonoid_09				269	159	60
Flavonoid_106	Typhaneoside	Flavonols	2.53	769.2	314	60	-70	-55	770.22695	Negative	[M-H]-	C34H42O20	4.652275	4.3319	4.6354																			C08650	961-29-5	ko00941,ko01100,ko01110
Flavonoid_106				769.2	605	60
Flavonoid_11	Hydroxysafflor yellow A	Other flavonoids	2.02	611.2	491.1	60	-60	-40	612.16904	Negative	[M-H]-	C27H32O16	4.30815	4.261925	4.335125																			C01604	60-81-1	ko00941,ko01110
Flavonoid_11				611.2	473.1	60
Flavonoid_115	Quercitrin	Flavonols	3.05	447.1	300	60	-80	-35	448.100565	Negative	[M-H]-	C21H20O11	4.567175	4.283675	4.41755																			-	4192-90-9	-
Flavonoid_115				447.1	271	60
Flavonoid_117	Engeletin	Flavanonols	3.18	433.1	269	60	-70	-30	434.1213	Negative	[M-H]-	C21H22O10	4.240225	4.280425	4.1917																			C00774	60-82-2	ko00941,ko01110
Flavonoid_117				433.1	152	60
Flavonoid_118	Narcissin	Flavones	2.87	623.2	315.1	60	-70	-40	624.16904	Negative	[M-H]-	C28H32O16	4.393225	4.254225	4.274575																			C06561	25515-46-2	ko00941,ko01100,ko01110
Flavonoid_118				623.2	314	60
Flavonoid_119	Astragalin	Flavonols	3.00	447.1	284	60	-90	-35	448.100565	Negative	[M-H]-	C21H20O11	4.370725	4.116375	4.1577																			-	18777-73-6	-
Flavonoid_119				447.1	255	60
Flavonoid_124	Silychristin	Flavanonols	3.61	481.1	125	60	-60	-35	482.1213	Negative	[M-H]-	C25H22O10	4.335	4.354775	4.173775																			-	3371-27-5	-
Flavonoid_124				481.1	179	60
Flavonoid_126	Eriodictyol	Flavanones	4.06	287.1	135	60	-70	-35	288.06339	Negative	[M-H]-	C15H12O6	3.8414	3.694925	3.736625																			C09320	2545-00-8	ko00941,ko01110
Flavonoid_126				287.1	151	60
Flavonoid_13	Isoorientin	Flavone glycosides	2.46	447.1	327.1	60	-90	-30	448.100565	Negative	[M-H]-	C21H20O11	4.83375	4.63375	4.88675																			-	4233-96-9	-
Flavonoid_13				447.1	357	60
Flavonoid_135	Theaflavin 3,3'-digallate	Flavanols	3.79	867.2	697.1	60	-60	-40	868.1487	Negative	[M-H]-	C43H32O20	8.19885	8.518525	8.7311																			C14079	18829-70-4	-
Flavonoid_135				867.2	715.1	60
Flavonoid_136	6,2'-Dihydroxyflavone	Flavones	4.70	253.1	117	60	-70	-35	254.05791	Negative	[M-H]-	C15H10O4	3.87735	3.882225	3.997975																			-	130405-40-2	-
Flavonoid_136				253.1	79	60
Flavonoid_138	Baimaside	Flavonols	2.41	625.1	300	60	-60	-50	626.148305	Negative	[M-H]-	C27H30O17	4.47925	4.4389	4.307725																			C09727	490-46-0	ko00941,ko01100,ko01110
Flavonoid_138				625.1	301	60
Flavonoid_139	Dihydrokaempferol	Flavanonols	3.54	287.1	125	60	-70	-30	288.06339	Negative	[M-H]-	C15H12O6	3.841075	3.9711	3.913375																			C12136	970-74-1	ko00941,ko01110
Flavonoid_139				287.1	177	60
Flavonoid_145	Procyanidin B2	Anthocyanins	2.22	577.1	407.1	60	-90	-30	578.14243	Negative	[M-H]-	C30H26O12	4.04835	3.928175	4.230175																			C05631	552-58-9	ko00941,ko01100,ko01110
Flavonoid_145				577.1	289	60
Flavonoid_147	(-)-Epicatechin	Flavanols	2.39	289.1	109	60	-80	-30	290.07904	Negative	[M-H]-	C15H14O6	4.161075	4.10875	4.014475																			C09793	14259-46-2	-
Flavonoid_147				289.1	123	60
Flavonoid_150	(-)-Catechin gallate	Flavanols	2.82	441.1	169	60	-60	-25	442.09	Negative	[M-H]-	C22H18O10	4.399825	4.341725	4.23915																			C16989	551-15-5	-
Flavonoid_150				441.1	125	60
Flavonoid_152	Ononin	Isoflavanones	3.57	475.1	267.1	60	-60	-25	430.126385	Negative	[M-H]-	C22H22O9	3.946225	4.0184	3.76285																			-	529-55-5	-
Flavonoid_152				475.1	252	60
Flavonoid_153	Glycitin	Isoflavanones	2.55	491.1	283.1	60	-60	-25	446.1213	Negative	[M-H]-	C22H22O10	4.2119	3.57085	4.04035																			-	572-31-6	-
Flavonoid_153				491.1	445	60
Flavonoid_157	Isomangiferin	Xanthones	2.32	421.1	301	60	-90	-30	422.084915	Negative	[M-H]-	C19H18O11	4.197	4.356075	4.366725																			C08717	33889-69-9	-
Flavonoid_157				421.1	331	60
Flavonoid_160	Apigenin 7-glucoside	Flavones	3.08	431.1	268	60	-70	-45	432.10565	Negative	[M-H]-	C21H20O10	4.2566	4.060375	4.177225																			C00974	480-20-6	ko00941,ko01100,ko01110
Flavonoid_160				431.1	269	60
Flavonoid_169	Quercetin 3-O-(6''-galloyl)-β-D-galactopyranoside	Flavonols	2.62	615.1	463.1	60	-90	-35	616.10644	Negative	[M-H]-	C28H24O16	4.491525	4.189825	4.54615																			C01617	480-18-2	ko00941,ko01100,ko01110
Flavonoid_169				615.1	300	60
Flavonoid_176	Naringenin-7-glucoside	Flavanones	3.12	433.1	271.1	60	-70	-25	434.1213	Negative	[M-H]-	C21H22O10	3.836275	3.8658	3.79205																			C17449	29838-67-3	-
Flavonoid_176				433.1	151	60
Flavonoid_177	Phloretin	Chalcones	4.78	273.1	167	60	-60	-25	274.084125	Negative	[M-H]-	C15H14O5	4.07665	4.02145	4.039675																			C01821	4261-42-1	-
Flavonoid_177				273.1	123	60
Flavonoid_183	2'-Hydroxygenistein	Isoflavanones	3.95	285	217.1	60	-60	-25	286.04774	Negative	[M-H]-	C15H10O6	3.863425	3.939475	3.976175																			-	17650-84-9	-
Flavonoid_183				285	175	60
Flavonoid_184	Afzelechin	Flavanols	2.50	273.1	97	60	-60	-30	274.084125	Negative	[M-H]-	C15H14O5	4.042175	3.84565	3.937975																			-	27740-01-8	-
Flavonoid_184				273.1	137	60
Flavonoid_191	Naringenin chalcone	Chalcones	4.84	271.1	151	60	-60	-25	272.068475	Negative	[M-H]-	C15H12O5	3.389625	3.25	3.2226																			-	5373-11-5	-
Flavonoid_191				271.1	119	60
Flavonoid_195	(-)-Gallocatechin	Flavanols	1.67	305.06	125.04	60	-60	-30	306.073955	Negative	[M-H]-	C15H14O7	5.132525	5.019025	4.9453																			-	29741-09-1	-
Flavonoid_195				305.06	137	60
Flavonoid_197	Isorhamnetin 3-O-glucoside	Flavonols	3.05	477.1	314.05	60	-70	-35	478.11113	Negative	[M-H]-	C22H22O12	4.61205	4.4994	4.2648																			-	604-80-8	-
Flavonoid_197				477.1	271	60
Flavonoid_201	Trilobatin	Chalcones	3.52	435.13	273.08	60	-90	-25	436.13695	Negative	[M-H]-	C21H24O10	0.4303925	0.4217125	0.4299675																			-	92439-20-8	-
Flavonoid_201				435.13	167	60
Flavonoid_202	Sieboldin	Chalcones	3.03	451.13	289.07	60	-110	-25	452.131865	Negative	[M-H]-	C21H24O11	0.2755425	0.3026	0.2878525																			C01514	491-70-3	ko00941,ko00944,ko01100,ko01110
Flavonoid_202				451.13	167	60
Flavonoid_23	Quercetin	Flavonols	4.15	301.1	151	60	-60	-30	302.042655	Negative	[M-H]-	C15H10O7	4.565075	4.610825	4.5689																			-	578-74-5	-
Flavonoid_23				301.1	121	60
Flavonoid_25	Apigenin-7-glucuronide	Flavones	3.10	445.1	269.1	60	-70	-30	446.084915	Negative	[M-H]-	C21H18O11	4.331125	4.3177	4.1741																			C00389	117-39-5	ko00941,ko00944,ko01100,ko01110
Flavonoid_25				445.1	113	60
Flavonoid_28	Scutellarin	Flavones	2.76	461.1	285.1	60	-80	-30	462.07983	Negative	[M-H]-	C21H18O12	4.1565	4.0888	4.1057																			C05625	153-18-4	ko00944,ko01100,ko01110
Flavonoid_28				461.1	113	60
Flavonoid_30	Isoliquiritigenin	Chalcones	5.59	255.1	119.1	60	-60	-30	256.07356	Negative	[M-H]-	C15H12O4	3.7714	3.6827	3.606975																			-	22688-79-5	-
Flavonoid_30				255.1	135	60
Flavonoid_42	Nicotiflorin	Flavones	2.83	593.2	285.1	60	-110	-40	594.158475	Negative	[M-H]-	C27H30O15	4.577075	4.591325	4.533325																			C10084	480-19-3	-
Flavonoid_42				593.2	284	60
Flavonoid_48	Narirutin	Flavanones	2.90	579.2	271.1	60	-80	-30	580.17921	Negative	[M-H]-	C27H32O14	4.311675	4.22305	4.273																			C12667	18609-17-1	ko00944
Flavonoid_48				579.2	151	60
Flavonoid_50	Luteolin	Flavones	4.11	285	133	60	-60	-40	286.04774	Negative	[M-H]-	C15H10O6	3.744725	3.8178	3.7859																			C12249	480-10-4	ko00944,ko01110
Flavonoid_50				285	151	60
Flavonoid_55	(-)-Catechin	Flavanols	2.19	289.1	123	60	-70	-35	290.07904	Negative	[M-H]-	C15H14O6	4.107975	4.03685	4.063575																			-	104472-68-6	-
Flavonoid_55				289.1	109	60
Flavonoid_56	Taxifolin	Flavanonols	3.05	303.1	125	60	-60	-25	304.058305	Negative	[M-H]-	C15H12O7	4.0929	4.08605	4.06345																			C01750	522-12-3	ko00944
Flavonoid_56				303.1	175	60
Flavonoid_57	Rutin	Flavonols	2.64	609.1	300	60	-70	-50	610.15339	Negative	[M-H]-	C27H30O16	4.14265	4.012225	4.270425																			-	53171-28-1	-
Flavonoid_57				609.1	301	60
Flavonoid_58	Isorhamnetin	Flavonols	5.19	315.1	300	60	-70	-30	316.058305	Negative	[M-H]-	C16H12O7	4.251275	4.283875	4.28465																			-	5041-82-7	-
Flavonoid_58				315.1	151	60
Flavonoid_65	Phlorizin	Chalcones	3.28	435.1	273.1	60	-80	-25	436.13695	Negative	[M-H]-	C21H24O10	4.3145	4.236075	4.04505																			C06563	446-72-0	ko00943,ko01100,ko01110
Flavonoid_65				435.1	167	60
Flavonoid_69	Liquiritin	Flavanones	2.80	417.1	255.1	60	-60	-25	418.126385	Negative	[M-H]-	C21H22O9	4.1596	4.02295	3.931375																			-	20633-67-4	-
Flavonoid_69				417.1	135	60
Flavonoid_80	(-)-Gallocatechin gallate	Flavanols	2.47	457.1	169	60	-60	-30	458.084915	Negative	[M-H]-	C22H18O11	4.89485	4.86755	4.93225																			C10509	486-62-4	ko00943
Flavonoid_80				457.1	125	60
Flavonoid_84	(-)-Epigallocatechin	Flavanols	2.00	307.1	139	60	60	25	306.073955	Positive	[M+H]+	C15H14O7	6.027125	5.966875	5.89565																			C16195	40246-10-4	ko00943
Flavonoid_84				307.1	163	60
Flavonoid_90	Cynaroside	Flavones	2.78	447.1	285	60	-70	-35	448.100565	Negative	[M-H]-	C21H20O11	4.17055	4.191675	4.1962																			C12134	1156-78-1	ko00943
Flavonoid_90				447.1	274	60
Flavonoid_96	Calycosin-7-O-β-D-glucoside	Isoflavanones	2.72	491.1	283.1	60	-70	-25	446.1213	Negative	[M-H]-	C22H22O10	3.7182	3.99775	3.697775																			C16979	24699-16-9	-
Flavonoid_96				491.1	268	60
