# Supplementary material for: Metabolomics Study of the Effect of Transcription Factor NOR-like1 on Flavonoids in Tomato at Different Stages of Maturity Using UPLC-MS/MS
Source: Foods. 2023 Dec 11;12(24):4445. doi: 10.3390/foods12244445 (PMC10742431; doi:10.3390/foods12244445)
Supplement: Supplementary file 1 [file foods-12-04445-s001.zip › supplementary files/Table S1-Detailed information of the fifty flavonoid metabolites identified in the tomato fruit samples .xlsx]

## Sheet: shee1
Index	Compounds	Class	RT	Q1 (Da)	Q3 (Da)	Molecular Weight	Ion mode	Ionization model	Formula	MWXS212101D3_R1	MWXS212101D3_R2	MWXS212101D3_R3	cpd_ID	CAS	kegg_map
Flavonoid_11	Hydroxysafflor yellow A	Other flavonoids	2.02	611.2	491.1	612.16904	Negative	[M-H]-	C27H32O16	4.30815	4.261925	4.335125	-	78281-02-4	-
Flavonoid_135	Theaflavin 3,3'-digallate	Flavanols	3.79	867.2	697.1	868.1487	Negative	[M-H]-	C43H32O20	8.19885	8.518525	8.7311	-	30462-35-2	-
Flavonoid_145	Procyanidin B2	Anthocyanins	2.22	577.1	407.1	578.14243	Negative	[M-H]-	C30H26O12	4.04835	3.928175	4.230175	C17639	29106-49-8	-
Flavonoid_30	Isoliquiritigenin	Chalcones	5.59	255.1	119.1	256.07356	Negative	[M-H]-	C15H12O4	3.7714	3.6827	3.606975	C08650	961-29-5	ko00941,ko01100,ko01110
Flavonoid_65	Phlorizin	Chalcones	3.28	435.1	273.1	436.13695	Negative	[M-H]-	C21H24O10	4.3145	4.236075	4.04505	C01604	60-81-1	ko00941,ko01110
Flavonoid_201	Trilobatin	Chalcones	3.52	435.13	273.08	436.13695	Negative	[M-H]-	C21H24O10	0.4303925	0.4217125	0.4299675	-	4192-90-9	-
Flavonoid_177	Phloretin	Chalcones	4.78	273.1	167	274.084125	Negative	[M-H]-	C15H14O5	4.07665	4.02145	4.039675	C00774	60-82-2	ko00941,ko01110
Flavonoid_191	Naringenin chalcone	Chalcones	4.84	271.1	151	272.068475	Negative	[M-H]-	C15H12O5	3.389625	3.25	3.2226	C06561	25515-46-2	ko00941,ko01100,ko01110
Flavonoid_202	Sieboldin	Chalcones	3.03	451.13	289.07	452.131865	Negative	[M-H]-	C21H24O11	0.2755425	0.3026	0.2878525	-	18777-73-6	-
Flavonoid_195	(-)-Gallocatechin	Flavanols	1.67	305.06	125.04	306.073955	Negative	[M-H]-	C15H14O7	5.132525	5.019025	4.9453	-	3371-27-5	-
Flavonoid_184	Afzelechin	Flavanols	2.50	273.1	97	274.084125	Negative	[M-H]-	C15H14O5	4.042175	3.84565	3.937975	C09320	2545-00-8	ko00941,ko01110
Flavonoid_80	(-)-Gallocatechin gallate	Flavanols	2.47	457.1	169	458.084915	Negative	[M-H]-	C22H18O11	4.89485	4.86755	4.93225	-	4233-96-9	-
Flavonoid_55	(-)-Catechin	Flavanols	2.19	289.1	123	290.07904	Negative	[M-H]-	C15H14O6	4.107975	4.03685	4.063575	C14079	18829-70-4	-
Flavonoid_150	(-)-Catechin gallate	Flavanols	2.82	441.1	169	442.09	Negative	[M-H]-	C22H18O10	4.399825	4.341725	4.23915	-	130405-40-2	-
Flavonoid_147	(-)-Epicatechin	Flavanols	2.39	289.1	109	290.07904	Negative	[M-H]-	C15H14O6	4.161075	4.10875	4.014475	C09727	490-46-0	ko00941,ko01100,ko01110
Flavonoid_84	(-)-Epigallocatechin	Flavanols	2.00	307.1	139	306.073955	Positive	[M+H]+	C15H14O7	6.027125	5.966875	5.89565	C12136	970-74-1	ko00941,ko01110
Flavonoid_126	Eriodictyol	Flavanones	4.06	287.1	135	288.06339	Negative	[M-H]-	C15H12O6	3.8414	3.694925	3.736625	C05631	552-58-9	ko00941,ko01100,ko01110
Flavonoid_48	Narirutin	Flavanones	2.90	579.2	271.1	580.17921	Negative	[M-H]-	C27H32O14	4.311675	4.22305	4.273	C09793	14259-46-2	-
Flavonoid_69	Liquiritin	Flavanones	2.80	417.1	255.1	418.126385	Negative	[M-H]-	C21H22O9	4.1596	4.02295	3.931375	C16989	551-15-5	-
Flavonoid_176	Naringenin-7-glucoside	Flavanones	3.12	433.1	271.1	434.1213	Negative	[M-H]-	C21H22O10	3.836275	3.8658	3.79205	-	529-55-5	-
Flavonoid_117	Engeletin	Flavanonols	3.18	433.1	269	434.1213	Negative	[M-H]-	C21H22O10	4.240225	4.280425	4.1917	-	572-31-6	-
Flavonoid_124	Silychristin	Flavanonols	3.61	481.1	125	482.1213	Negative	[M-H]-	C25H22O10	4.335	4.354775	4.173775	C08717	33889-69-9	-
Flavonoid_139	Dihydrokaempferol	Flavanonols	3.54	287.1	125	288.06339	Negative	[M-H]-	C15H12O6	3.841075	3.9711	3.913375	C00974	480-20-6	ko00941,ko01100,ko01110
Flavonoid_56	Taxifolin	Flavanonols	3.05	303.1	125	304.058305	Negative	[M-H]-	C15H12O7	4.0929	4.08605	4.06345	C01617	480-18-2	ko00941,ko01100,ko01110
Flavonoid_01	Astilbin	Flavanonols	2.89	449.1	285	450.116215	Negative	[M-H]-	C21H22O11	4.334175	4.0319	4.12105	C17449	29838-67-3	-
Flavonoid_13	Isoorientin	Flavone glycosides	2.46	447.1	327.1	448.100565	Negative	[M-H]-	C21H20O11	4.83375	4.63375	4.88675	C01821	4261-42-1	-
Flavonoid_42	Nicotiflorin	Flavones	2.83	593.2	285.1	594.158475	Negative	[M-H]-	C27H30O15	4.577075	4.591325	4.533325	-	17650-84-9	-
Flavonoid_28	Scutellarin	Flavones	2.76	461.1	285.1	462.07983	Negative	[M-H]-	C21H18O12	4.1565	4.0888	4.1057	-	27740-01-8	-
Flavonoid_90	Cynaroside	Flavones	2.78	447.1	285	448.100565	Negative	[M-H]-	C21H20O11	4.17055	4.191675	4.1962	-	5373-11-5	-
Flavonoid_25	Apigenin-7-glucuronide	Flavones	3.10	445.1	269.1	446.084915	Negative	[M-H]-	C21H18O11	4.331125	4.3177	4.1741	-	29741-09-1	-
Flavonoid_118	Narcissin	Flavones	2.87	623.2	315.1	624.16904	Negative	[M-H]-	C28H32O16	4.393225	4.254225	4.274575	-	604-80-8	-
Flavonoid_136	6,2'-Dihydroxyflavone	Flavones	4.70	253.1	117	254.05791	Negative	[M-H]-	C15H10O4	3.87735	3.882225	3.997975	-	92439-20-8	-
Flavonoid_50	Luteolin	Flavones	4.11	285	133	286.04774	Negative	[M-H]-	C15H10O6	3.744725	3.8178	3.7859	C01514	491-70-3	ko00941,ko00944,ko01100,ko01110
Flavonoid_160	Apigenin 7-glucoside	Flavones	3.08	431.1	268	432.10565	Negative	[M-H]-	C21H20O10	4.2566	4.060375	4.177225	-	578-74-5	-
Flavonoid_23	Quercetin	Flavonols	4.15	301.1	151	302.042655	Negative	[M-H]-	C15H10O7	4.565075	4.610825	4.5689	C00389	117-39-5	ko00941,ko00944,ko01100,ko01110
Flavonoid_57	Rutin	Flavonols	2.64	609.1	300	610.15339	Negative	[M-H]-	C27H30O16	4.14265	4.012225	4.270425	C05625	153-18-4	ko00944,ko01100,ko01110
Flavonoid_02	Miquelianin	Flavonols	2.76	477.1	301	478.074745	Negative	[M-H]-	C21H18O13	4.420725	4.234775	4.2106	-	22688-79-5	-
Flavonoid_58	Isorhamnetin	Flavonols	5.19	315.1	300	316.058305	Negative	[M-H]-	C16H12O7	4.251275	4.283875	4.28465	C10084	480-19-3	-
Flavonoid_138	Baimaside	Flavonols	2.41	625.1	300	626.148305	Negative	[M-H]-	C27H30O17	4.47925	4.4389	4.307725	C12667	18609-17-1	ko00944
Flavonoid_119	Astragalin	Flavonols	3.00	447.1	284	448.100565	Negative	[M-H]-	C21H20O11	4.370725	4.116375	4.1577	C12249	480-10-4	ko00944,ko01110
Flavonoid_106	Typhaneoside	Flavonols	2.53	769.2	314	770.22695	Negative	[M-H]-	C34H42O20	4.652275	4.3319	4.6354	-	104472-68-6	-
Flavonoid_115	Quercitrin	Flavonols	3.05	447.1	300	448.100565	Negative	[M-H]-	C21H20O11	4.567175	4.283675	4.41755	C01750	522-12-3	ko00944
Flavonoid_169	Quercetin 3-O-(6''-galloyl)-β-D-galactopyranoside	Flavonols	2.62	615.1	463.1	616.10644	Negative	[M-H]-	C28H24O16	4.491525	4.189825	4.54615	-	53171-28-1	-
Flavonoid_197	Isorhamnetin 3-O-glucoside	Flavonols	3.05	477.1	314.05	478.11113	Negative	[M-H]-	C22H22O12	4.61205	4.4994	4.2648	-	5041-82-7	-
Flavonoid_09	Genistein	Isoflavanones	4.90	269	133	270.052825	Negative	[M-H]-	C15H10O5	3.328625	3.28195	3.2056	C06563	446-72-0	ko00943,ko01100,ko01110
Flavonoid_96	Calycosin-7-O-β-D-glucoside	Isoflavanones	2.72	491.1	283.1	446.1213	Negative	[M-H]-	C22H22O10	3.7182	3.99775	3.697775	-	20633-67-4	-
Flavonoid_152	Ononin	Isoflavanones	3.57	475.1	267.1	430.126385	Negative	[M-H]-	C22H22O9	3.946225	4.0184	3.76285	C10509	486-62-4	ko00943
Flavonoid_153	Glycitin	Isoflavanones	2.55	491.1	283.1	446.1213	Negative	[M-H]-	C22H22O10	4.2119	3.57085	4.04035	C16195	40246-10-4	ko00943
Flavonoid_183	2'-Hydroxygenistein	Isoflavanones	3.95	285	217.1	286.04774	Negative	[M-H]-	C15H10O6	3.863425	3.939475	3.976175	C12134	1156-78-1	ko00943
Flavonoid_157	Isomangiferin	Xanthones	2.32	421.1	301	422.084915	Negative	[M-H]-	C19H18O11	4.197	4.356075	4.366725	C16979	24699-16-9	-
